# Supplementary material for: Heterozygous mutations in the C-terminal domain of COPA underlie a complex autoinﬂammatory syndrome
Source: J Clin Invest. 2024 Jan 4;134(4):e163604. doi: 10.1172/JCI163604 (PMC10866661; doi:10.1172/JCI163604)
Supplement: Supporting data values [file jci-134-163604-s192.xlsx]

## Sheet: Fig.3A
PAX	Controls				A.I.1				A.II.3				C.I.1	C.II.1	C.II.2	C.II.3	C.II.4
COPA	1.13149	0.805818	1.08138	1.01579	0.650512	0.616798	0.384049		0.402175	0.365003	0.336714	0.326735	0.540219	0.550037	0.497633	0.58051	0.42315
COPB2	1.14717	0.768241	1.08294	1.04778	0.907916	0.856361	0.504648		0.537666	0.619184	0.307611	0.420509	0.443801	0.35203	0.410897	0.38517	0.520189
COPE	1.06943	0.794201	1.16858	1.00754	1.14951	1.18388	0.940625		0.662569	0.662619	0.570615	0.793426	0.788757	0.813258	0.841238	0.818398	0.773889
PBMC	Controls				A.I.1				A.II.3				B.I.1				B.II.1
COPA	0.786509	1.1918	0.710039	1.55443	1.25752	2.04129			0.627025	0.551497			1.04882				0.699743
COPB2	0.859582	1.09162	0.714802	1.49093	0.714113	1.12121			0.309641	0.468458			0.49006				0.646971
COPE	0.836333	1.31399	0.739602	1.23036	1.42939	1.62308			0.725709	0.608477			1.38636				0.912383
PBMC	Controls				A.I.1				A.II.3				B.I.1				B.II.1
COPA exon 2-3	0.72315	1.07402	0.606686	2.12223	1.01901	1.86089			0.505119	0.611392			0.859226				0.686151
COPA exon 4-5	0.810225	1.14046	0.823215	1.31462	1.10806	2.52415			0.583779	0.421961			0.865792				0.511491
COPA exon 11	0.836333	1.31399	0.739602	1.23036	1.42939	1.62308			0.725709	0.608477			1.38636				0.912383
COPA exon 32-33	0.776326	1.23874	0.670654	1.55052	1.47362	2.15704			0.693491	0.564159			1.08392				0.688949
PAX	Controls				A.I.1				A.II.3				C.I.1	C.II.1	C.II.2	C.II.3	C.II.4
COPA exon 2-3	1.19517	0.821297	1.04592	0.974025	0.62726	0.619038	0.424443		0.404323	0.288386	0.29894	0.325352	0.483244	0.470823	0.404519	0.537877	0.388488
COPA exon 4-5	1.12519	0.774617	1.10522	1.0381	0.648925	0.601469	0.383468		0.398691	0.307619	0.236953	0.278251	0.574655	0.559588	0.565214	0.532796	0.388761
COPA exon 11	1.07496	0.82412	1.09136	1.03431	0.670559	0.621886	0.364457		0.365543	0.344039	0.379611	0.316499	0.385287	0.449941	0.403604	0.497678	0.3341
COPA exon 32-33	1.13063	0.803239	1.08302	1.01671	0.655305	0.6248	0.363827		0.440141	0.519968	0.431351	0.386838	0.717691	0.719796	0.617196	0.753688	0.581249

## Sheet: Fig.3D
	Controls								A.I.1		A.II.3
N-COPA	1.03421	0.866882	1.15847	1.44683	0.493601	0.801464	1.01263	1.18591	0.478013	0.445731	0.451858	0.544521
C-COPA	0.549876	0.933531	1.57827	1.29246	0.645873	0.626943	1.21708	1.15598	0.359153	0.372872	0.292547	0.173256
COPB2	0.537075	0.737923	1.19956	1.60738	0.918062	1.03281	1.09158	0.875611	0.677709	1.06129	0.158418	0.789398
COPE	0.9702	1.2243	1.12015	0.920489	0.764856	0.897445	0.952472	1.15008	0.647688	0.974409	0.695512	0.685793

## Sheet: Fig. 4B
	EV		WT		D243G		C1013S		R1058C		R1142X
COPB2 IP/COPB2 input	0.045965	0.002589	1	1	0.80505	0.884774	1.46321	1.26702	0.97453	0.974412	0.328106	0.407114
COPE IP/COPE input	0.006733	0.003429	1	1	1.48055	1.3241	1.54139	1.12534	1.39344	1.1122	0.073298	0.117354

## Sheet: Fig.4D
	SINGLE CELL
				PCI-ER TIMING 0									PCI-ER TIMING 60
	Control 1 (HD7)	Control 2 (hd8)	Control 3 (CTL 436)	Control 4 (CTL 439)	A,I,1	A,II,3	B,II,1			Control 1 (HD7)	Control 2 (hd8)	Control 3 (CTL 436)	Control 4 (CTL 439)	A,I,1	A,II,3	B,II,1
	0.732	0.9		0.852	0.917	0.889	0.67			0.732	0.9		0.666	0.88	0.746	0.648
	0.841	1	0.9	0.9	0.776	0.804	0.453			0.677	0.301	0.748	0.618	0.71	0.724	0.815
	0.533	0.98	0.735	0.837	0.914	0.835	0.59			0.414	0.213	0.752	0.516	0.773	0.766	0.687
	0.837	0.778	0.812	0.881	0.839	0.917	0.848			0.337	0.483	0.57	0.374	0.695	0.747	0.823
	0.668	0.876	0.997	1	0.77	0.889	0.734			0.137	0.29	0.5	0.272	0.523	0.501	0.828
	0.878	0.805	0.609	0.583	0.848	0.923	0.764			0.161	0.341	0.814	0.315	0.657	0.65	0.815
	0.711	0.82	0.678	0.446	0.846	0.914	0.646			0.428	0.436	0.602	0.471	0.809	0.726	0.829
	0.816	0.748	0.686	0.948	0.64	0.762	0.926			0.197	0.426	0.708	0.249	0.809	0.707	0.804
	0.544	0.9	0.901	0.938	0.569	0.76	0.628			0.706	0.66	0.511	0.471	0.82	0.669	0.788
	0.555	0.85	0.821	0.98	0.636	0.904	0.695			0.611	0.85	0.699	0.249	0.821	0.683	0.781889
	0.483	0.857	0.867	0.838	0.928	0.802	0.582			0.415	0.798	0.386	0.517	0.9	0.895	0.771
	0.264	0.742	0.618	0.9	1	0.904	0.819			0.631	0.563	0.616	0.578	0.774	0.865	0.651
	0.671	0.634	0.685	0.928	0.871	0.744	0.732			0.556	0.817	0.592	0.64	0.951	0.878	0.662
	0.544	0.841	0.694	0.937	1	0.851	0.814			0.529	0.849	0.592	0.282	0.774	0.639	0.793
	0.555	0.681	0.694	0.867	0.506	0.907	0.709			0.236	0.419	0.405	0.301	0.95	0.747	0.75
	0.43	0.99	0.794	0.968	0.808	0.806	0.774			0.688	0.419	0.405	0.498	0.99	0.453	0.735
	0.588	0.68	0.729	0.917	1	0.798	0.738			0.472	0.436	0.308	0.563	0.647	0.77	0.727
	0.483	0.748	0.818	0.807	0.906	0.679	0.63			0.295	0.396	0.713	0.479	0.95	0.672	0.849
	0.264	1	0.804	0.856	0.951	0.86	0.896			0.535	0.429	0.25	0.458	0.863	0.638	0.723
	0.837	0.869	1	0.409	0.492	0.86	0.757				0.421	0.325	0.339	0.612	0.764	0.829
	0.668	0.889	0.854	0.73	0.624	0.8404	0.681				0.396	0.575	0.2058	0.8	0.893	0.808
	0.688	0.828	0.851	0.522	0.89	0.648	0.678				0.486905	0.239	0.431514	0.795619	0.720619	0.926
	0.588	0.741	0.788	0.688	0.89	0.396	0.677				0.428	0.538571	0.693	0.454	0.346	0.65
	0.616435	0.623	0.517	0.641	0.79	0.52	0.868				0.548	0.333	0.288	0.313	0.528	0.743
		0.946	0.462	0.236	0.872	0.859	0.895				0.465	0.333	0.349	0.452	0.74	0.643
		0.524	0.835	0.491	0.87	0.403	0.653				0.181	0.834	0.429	0.654	0.84	0.882
		0.709	0.455	0.666	0.512	0.492	0.549				0.592	0.333	0.533	0.664	0.475	0.866
		0.71	0.653	0.666	0.546	0.394	0.677				0.071	0.333	0.418	0.554	0.448	0.578
		0.745	0.653	0.66	0.54	0.61	0.754				0.561	0.834	0.502	0.72	0.608	0.805
		0.428	0.549	0.435	0.478	0.528	0.729				0.561	0.643	0.681	0.659	0.608	0.566
		0.548	0.692	0.74	0.549	0.718	0.666				0.544	0.429	0.634	0.449	0.818	0.723
		0.769	0.756	0.456	0.525	0.883	0.78				0.411	0.712	0.463	0.754	0.768
		0.716	0.711	0.539	0.851	0.47	0.88				0.031	0.841	0.504	0.795	0.9	0.873
		0.567	0.588	0.623	0.625	0.479	0.736				0.838	0.425	0.46	0.329	0.776	0.764
		0.73	0.711	0.48	0.663	0.718	0.718				0.754	0.828	0.333	0.772	0.753	0.753
		0.791	0.637	0.411	0.535	0.883	0.883				0.761	0.409	0.834	0.372	0.655	0.655
		0.465	0.524	0.625	0.617	0.517	0.517				0.624	0.691	0.333	0.565	0.625	0.625
		0.641	0.656	0.906	0.657	0.434	0.434				0.741	0.379	0.333	0.696	0.774	0.774
		0.629	0.62	0.732	0.405	0.425	0.425				0.331	0.615	0.834	0.742	0.774	0.774
		0.618	0.467	0.625	0.65	0.698	0.698				0.383	0.128	0.643	0.753	0.75	0.75
		0.493	0.576	0.906	0.64	0.797	0.797				0.28	0.128	0.429	0.577	0.874	0.874
		0.638	0.828	0.732	0.584	0.665	0.665				0.22	0.527	0.712	0.724	0.669	0.669
		0.571	0.807	0.605174	0.603043	0.676	0.676				0.341	0.236	0.841	0.73	0.835	0.835
		0.714	0.660435	0.772	0.745	0.624	0.624				0.371	0.522	0.425	0.588	0.578	0.578
		0.74	0.337	0.772	0.434	0.562478	0.562478				0.528	0.323	0.128	0.804	0.228	0.228
		0.768	0.471	0.728	0.313	0.578	0.578				0.448	0.35	0.884	0.926	0.536	0.536
		0.738	0.603	0.37	0.335	0.642	0.642				0.465	0.693	0.373	0.85	0.821	0.821
		0.618	0.603	0.37	0.492	0.802	0.802				0.181	0.288	0.656	0.914	0.848	0.848
		0.548	0.771	0.456	0.624	0.627	0.627				0.592	0.349	0.592	0.753	0.866	0.866
		0.465	0.8	0.539	0.89	0.691	0.691				0.071	0.429	0.535	0.892	0.876	0.876
		0.47	0.84	0.623	0.89	0.799	0.799				0.561	0.533	0.488	0.898	0.829	0.829
		0.748	0.555	0.48	0.79	0.7	0.7				0.561	0.418	0.418	0.454	0.721	0.721
		0.53	0.483	0.92	0.872	0.963	0.963				0.544	0.333	0.502	0.657	0.792	0.792
		0.26	0.264	0.57	0.87	0.795	0.795				0.411	0.333	0.681	0.576	0.607	0.607
		0.496	0.352	0.876	0.512	0.867	0.867				0.031	0.834	0.634	0.542	0.919	0.919
		0.321	0.566	0.471	0.546	0.803	0.803				0.838	0.333	0.463	0.636	0.808778	0.808778
		0.595	0.566	0.603	0.54	0.719	0.719				0.754	0.333	0.504	0.34	0.856	0.856
		0.75	0.603	0.603	0.478	0.435	0.435				0.761	0.834	0.46	0.57	0.833	0.833
		0.768	0.771	0.771	0.549	0.714	0.714				0.624	0.643	0.334	0.563	0.782	0.782
		0.7432	0.8	0.569	0.525	0.84	0.84				0.741	0.429	0.549	0.486	0.694	0.694
		0.768	0.84	0.568	0.851	0.757	0.757				0.331	0.487	0.841	0.75	0.839	0.839
		0.7432	0.569	0.577	0.625	0.921	0.921				0.383	0.449	0.425	0.454	0.901	0.901
			0.569	0.832	0.663	0.827	0.827				0.28	0.362	0.128	0.512	0.514	0.514
			0.641	0.577	0.597	0.749	0.749				0.22	0.334	0.314	0.696	0.84	0.84
			0.641		0.413	0.578	0.578				0.341	0.549	0.588	0.742	0.782	0.782
			0.641		0.66	0.642	0.642				0.371	0.334	0.377	0.753	0.788	0.788
			0.539		0.667	0.802	0.802					0.549	0.697	0.577	0.844	0.844
			0.603		0.843	0.627	0.627					0.841	0.377	0.724	0.618	0.618
			0.576		0.83	0.691	0.691					0.425	0.128	0.73	0.848	0.848
			0.842		0.884	0.799	0.799					0.128		0.678	0.466	0.466
			0.386		0.774	0.7	0.7					0.895		0.504	0.832	0.832
			0.581		0.839	0.963	0.963					0.841		0.636	0.759	0.759
			0.821		0.781	0.795	0.795					0.657		0.649	0.52	0.52
			0.637		0.628	0.867	0.867					0.392		0.731	0.523	0.523
			0.873		0.891	0.803	0.803					0.362		0.711	0.867	0.867
			0.885		0.767	0.719	0.719					0.327		0.652	0.742	0.742
			0.66			0.435	0.435					0.627714
			0.894			0.714	0.714
			0.904			0.84	0.84
			0.502			0.757	0.757
			0.786			0.921	0.921
			0.625			0.827	0.827
			0.5			0.749	0.749
				PCI- GOLGI TIMING 0									PCI-GOLGI TIMING 60
	Control 1 (HD7)	Control 2 (hd8)	Control 3 (CTL 436)	Control 4 (CTL 439)	A,I,1	A,II,3	B,II,1			Control 1 (HD7)	Control 2 (hd8)	Control 3 (CTL 436)	Control 4 (CTL 439)	A,I,1	A,II,3	B,II,1
	0.46	0.457	0.36	0.433	0.623	0.251	0.555			0.579	0.56	0.645	0.536	0.416	0.672	0.518
	0.56	0.396	0.446	0.424	0.465	0.51	0.475			0.454	0.715	0.693	0.629	0.341	0.074	0.511
	0.294	0.364	0.335	0.553	0.393	0.505	0.505			0.53	0.391	0.769	0.938	0.443	0.074	0.476
	0.474	0.339	0.397	0.576	0.411	0.48	0.48			0.493	0.814	0.509	0.62	0.387	0.105	0.294
	0.351	0.432	0.179	0.545	0.572	0.483	0.483			0.665	0.891	0.758	0.452	0.322	0.52	0.52
	0.605	0.347	0.162	0.364	0.602	0.286	0.286			0.44	0.528	0.706	0.548	0.271	0.304	0.304
	0.419	0.329	0.148	0.474	0.483	0.509	0.509			0.482	0.649833	0.697	0.652	0.225	0.379	0.379
	0.378	0.421	0.357	0.341	0.351	0.6	0.6			0.493	0.739	0.994	0.6	0.193	0.382	0.382
	0.368	0.385625	0.247	0.486	0.625	0.467	0.467			0.523	0.722	0.611	0.92	0.266	0.292	0.292
	0.26	0.473	0.374	0.45	0.484	0.484	0.484			0.734	0.743	0.594	0.697	0.318222	0.24	0.24
	0.262	0.489	0.575	0.3	0.493	0.345	0.345			0.632	0.871	0.633	0.75	0.447	0.35	0.35
	0.372	0.46	0.547	0.498	0.282	0.335	0.335			0.368	0.523	0.698	0.76	0.444	0.387818	0.387818
	0.564	0.361	0.256	0.524	0.322	0.314	0.314			0.506	0.549	0.34	0.606	0.44	0.336	0.336
	0.47	0.499	0.267	0.445	0.47	0.438	0.438			0.457	0.32	0.418	0.606	0.477	0.328	0.328
	0.416929	0.474	0.442	0.596	0.468	0.399	0.399			0.545	0.557	0.637	0.674	0.387	0.423	0.423
	0.578	0.458	0.441	0.407	0.253	0.387	0.387			0.478	0.611	0.665	0.585	0.536	0.534	0.534
	0.51	0.501	0.321	0.491	0.268	0.366	0.366			0.523688	0.601	0.719	0.518	0.523	0.471	0.471
	0.17	0.282	0.408	0.53	0.443	0.46	0.46			0.841	0.601	0.62	0.885	0.498	0.485	0.485
	0.27	0.439	0.434	0.526	0.582	0.338	0.338			0.732	0.876	0.784	0.658	0.512	0.459	0.459
	0.37	0.391	0.28	0.23	0.513	0.367	0.367			0.539	0.652	0.6	0.625	0.473778	0.288	0.288
	0.346	0.456	0.495	0.296	0.34	0.375	0.375			0.573	0.665	0.65	0.625	0.646	0.427	0.427
	0.528	0.447	0.354	0.573	0.484	0.453	0.238			0.52	0.576	0.654286	0.661143	0.696	0.416778	0.416778
	0.266	0.487	0.362	0.449	0.419	0.369	0.358			0.828	0.496	0.868	0.437	0.638	0.493	0.544
	0.41	0.093	0.108	0.215	0.676	0.591	0.264			0.693	0.445	0.866	0.558	0.424	0.56	0.409
	0.266	0.299	0.17	0.385	0.455	0.594	0.378			0.433	0.658	0.866	0.52	0.411	0.486	0.429
	0.241	0.32	0.254	0.228	0.567	0.489	0.11			0.655	0.494	0.678	0.828	0.384	0.589	0.409
	0.588	0.195	0.326	0.416	0.429	0.416	0.206			0.484	0.66	0.638	0.693	0.564	0.508	0.422
	0.392	0.179	0.318	0.381	0.55	0.448	0.259			0.556	0.66	0.638	0.433	0.398	0.654	0.47
	0.28	0.136	0.461	0.439	0.498	0.525	0.268			0.587	0.619952	0.622	0.662	0.548	0.55	0.447167
	0.213	0.309	0.235	0.46	0.391	0.528	0.434			0.933	0.589	0.637	0.611	0.583	0.641	0.461
	0.213	0.634	0.335	0.35	0.391	0.576	0.285			0.73	0.705	0.711	0.61	0.589	0.579	0.382
	0.362	0.409	0.507	0.328	0.434	0.584	0.372			0.933	0.339	0.699	0.295	0.549	0.578	0.354
	0.108	0.34	0.339	0.298	0.687	0.079	0.296			0.881	0.664	0.646	0.535	0.703	0.674	0.314
	0.17	0.339	0.339	0.732	0.486	0.567	0.319			0.531	0.588	0.513	0.653	0.506	0.376	0.483
	0.254	0.242	0.384	0.186	0.3	0.267	0.425			0.828	0.389	0.452	0.667	0.504	0.506	0.302
	0.326	0.411	0.274	0.596	0.166	0.635	0.383			0.675	0.534	0.583	0.582	0.572	0.381	0.267
	0.318	0.303	0.384	0.397	0.54	0.45	0.211			0.675	0.449	0.635	0.491	0.28	0.496	0.272
		0.243	0.274	0.346	0.419	0.3	0.4				0.746	0.577	0.468	0.606	0.316	0.388
		0.249	0.478	0.23	0.253	0.45	0.321				0.437	0.753	0.494	0.558	0.565	0.429
		0.491	0.263	0.296	0.498	0.35	0.386				0.558	0.608	0.665	0.583	0.372	0.396
		0.468	0.265	0.23	0.44	0.146	0.33				0.52	0.608	0.572	0.207	0.481	0.276
		0.476	0.28	0.296	0.487	0.204	0.287				0.828	0.712	0.669	0.521381	0.658	0.329
		0.519	0.213	0.089	0.331	0.258	0.321				0.693	0.661	0.803	0.352	0.344	0.331
		0.332	0.213	0.256	0.302	0.399	0.29				0.433	0.701	0.732	0.081	0.514619
		0.438	0.362	0.448	0.373	0.467	0.333				0.662	0.702	0.725	0.168	0.239	0.483
		0.482	0.108	0.182	0.413	0.493					0.611	0.772	0.758	0.4	0.5	0.364467
		0.295	0.17	0.182	0.492	0.234					0.667	0.868	0.783	0.4	0.473
		0.322	0.254	0.35	0.454	0.365					0.582	0.866	0.474	0.22	0.438
		0.366	0.326	0.328	0.602	0.552					0.491	0.866	0.567	0.386	0.595
		0.362	0.318	0.298	0.295	0.452					0.798	0.678	0.433	0.207	0.348
		0.396	0.313	0.732	0.295	0.467					0.818	0.638	0.662	0.303	0.454
		0.35	0.235	0.383	0.366	0.184					0.818	0.638	0.611	0.525	0.474
		0.607	0.335	0.526	0.339	0.453					0.835	0.622	0.61	0.481	0.295
		0.309	0.474	0.579	0.361	0.253					0.789	0.637	0.495	0.53	0.348
		0.38	0.378	0.213	0.138	0.291					0.509	0.711	0.535	0.187	0.348
		0.395	0.434	0.213	0.028	0.283					0.439	0.699	0.653	0.548	0.516
		0.136	0.384	0.362	0.467	0.274					0.564	0.646	0.661	0.307	0.495
		0.243	0.274	0.108	0.177	0.559					0.588	0.654	0.701	0.626	0.389
		0.249	0.384	0.17	0.446	0.348					0.689	0.677	0.702	0.495	0.444
		0.372	0.274	0.469	0.458	0.222					0.534	0.737	0.772	0.672	0.43
		0.424	0.178	0.227	0.301	0.249					0.449	0.737	0.606	0.074	0.13
		0.444	0.391	0.595	0.176	0.415					0.746	0.577	0.302	0.074	0.66
		0.26	0.391	0.227	0.304						0.437	0.753	0.82	0.105	0.436
		0.496			0.266						0.558	0.608	0.66	0.652	0.436
		0.321			0.554						0.52	0.608	0.855	0.702	0.493
		0.405			0.285						0.828	0.712	0.841	0.575	0.104
		0.166			0.55						0.693	0.661	0.732	0.542	0.475
		0.254			0.396						0.433	0.701	0.608	0.535	0.3
		0.231			0.251						0.662		0.608	0.536	0.4419
					0.331						0.611		0.908	0.567	0.41
					0.302						0.667		0.8808	0.586
					0.373						0.582		0.701	0.056
					0.413						0.491			0.489
					0.492						0.798			0.389
					0.454						0.818			0.459
					0.602						0.818			0.319
					0.295						0.835			0.236
					0.295						0.818			0.445
					0.366						0.835			0.486
					0.339									0.463
					0.361									0.187
					0.138									0.437
					0.028									0.334
					0.467									0.626
					0.177									0.495

## Sheet: Fig 4F
	MEAN FOR EACH EXPERIMENTS
					CTBX -ER
	Controls							A.I.1							A.II.3							B.II.1
TIMING 0	0.5565	0.5099	0.5656					0.5322	0.4972	0.5564					0.5714	0.5552	0.5965					0.5989	0.5068	0.5123
TIMING 8H	0.779	0.7305	0.759	0.6796	0.6639	0.622	0.6349	0.5451	0.5915		0.5193		0.6175		0.6297	0.5914		0.5514		0.5566		0.6503	0.531		0.5252		0.5631
					CTBX -GOLGI
	Controls							A.I.1							A.II.3							B.II.1
TIMING 0	0.7388	0.6459	0.7323					0.7632	0.6957	0.8397					0.7235	0.7306	0.746					0.7427	0.6645	0.7316
TIMING 8H	0.5479	0.4848	0.5558	0.4338	0.398	0.4035	0.4462	0.7388	0.7284		0.6377		0.8223		0.7346	0.7213		0.6685		0.7812		0.757	0.6838		0.6795		0.7342

## Sheet: Fig, 5A
	Control			AGS	SAVI	A.I.1			A.I.2			A.II.1	A.II.2			A.II.3											A.II.4	B.II.1	C.I.1	C.II.1	C.II.1	C.II.2	C.II.3	C.II.4
IFI27	0.860697	1.54709	0.803191	9.11274	107.648	6.96399	2.92975	2.10989	0.893595	1.05396	1.80733	20.7079	0.601032	1.29864	1.70431	130.944	51.386	83.9931	129.435	89.2371	79.182	91.8483	96.5408	60.1446	1.29864	1.07896	17.881	210.281	0.742314	2.76028	1.25697	2.24691	0.952658	1.26716
IFI44L	7.47569	1.00634	0.562491	34.9179	53.3172	11.9362	4.98193	2.61947	1.91776	1.24652	0.807661	14.815	1.81003	3.88045	0.367753	45.3727	15.4457	4.92442	6.11501	6.20008	7.86926	3.6734	2.92566	25.0208	3.88045	2.50216	1.91008	24.3309	0.550516	0.990509	0.790853	1.36991	0.92811	10.0021
IFIT1	2.56304	0.595834	0.326835	12.136	11.5085	5.38904	3.02412	2.08336	0.729313	0.515699	0.588691	3.6258	1.7683	2.33806	0.752969	5.35407	3.94418	0.906904	1.02462	1.1524	1.6717	0.947505	0.771222	4.63027	2.33806	1.75766	0.720592	19.6843	0.439853	1.16147	0.574661	0.992398	0.848799	8.8483
ISG15	2.04994	0.827486	0.558539	8.43145	9.48767	6.83204	3.42113	2.29485	1.21149	0.921239	1.09465	3.36562	1.89953	4.08237	0.783333	8.8554	5.77854	2.63861	2.20608	2.70286	3.00084	2.13801	2.35295	7.90844	4.08237	1.97332	1.09835	23.2181	0.905266	1.83037	1.38196	1.12347	2.05839	5.5988
RSAD2	3.8714	0.924357	0.525658	24.3967	33.7935	13.5763	7.96467	3.9796	1.47038	1.17831	0.900179	9.65543	3.35014	5.00192	1.01634	29.0542	9.98081	2.79889	3.63566	4.10061	6.98435	4.13049	3.2605	15.8517	5.00192	2.60336	0.921338	32.4661	0.388447	1.29217	0.721364	1.19589	1.01551	4.83241
SIGLEC1	0.868106	0.451919	0.586444	3.09722	3.05642	2.51444	1.12095	2.21365	0.446128	0.707581	0.836652	3.79298	1.2329	1.21221	0.749579	1.70318	1.85657	0.613051	0.270257	0.477636	0.690453	1.5071	0.611601	8.27012	1.21221	1.56747	1.19199	3.45827	0.67868	1.27006	1.331	1.3851	2.30473	1.09625

## Sheet: Fig 5E
		FIG 5E
		FIBRO										EBV LCL
Control1	Control2	Control3	Control4	Carrier 1 (A.I.1)	Patient 1 (A.II.3)	Patient 2 (B.II.1)			Control1	A.I.1	Control2	A.II.3	C.I.1	C.II.1	C.II.2	C.II.3	C.II.4	Control3
0.459	0.479	0.311	0.348	0.737	0.732	0.384			0.239	0.515	0.189	0.39	0.454	0.408	0.303	0.179	0.412	0.358
0.53	0.489	0.271	0.633	0.329	0.535	0.683			0.374	0.838	0.387	0.759	0.52	0.391	0.224	0.55	0.504	0.081
0.365	0.472	0.201	0.437	0.323	0.536	0.752			0.489	0.754	0.072	0.847	0.488	0.375	0.474	0.509	0.756	0.295
0.365	0.317	0.311	0.421	0.528	0.739	0.567			0.298	0.447	0.005	0.733	0.379	0.321	0.13	0.533	0.488	0.107
0.365	0.473	0.271	0.293	0.643	0.704	0.759			0.318	0.447	0.503	0.889	0.551	0.4	0.667	0.588	0.647	0.455
0.365	0.473	0.201	0.271	0.643	0.607	0.721			0.388	0.718	0.129	0.727	0.651	0.622	0.669	0.785	0.661	0.379
0.444	0.279	0.48	0.448	0.567	0.567	0.851			0.303	0.529	0.456	0.349	0.613	0.545	0.404	0.637	0.502	0.208
0.356	0.412	0.061	0.407	0.578	0.683	0.713			0.326	0.612	0.092	0.294	0.304	0.427	0.629	0.629	0.491	0.369
0.331	0.28	0.352	0.348	0.457	0.585	0.851			0.262	0.738	0.67	0.772	0.454	0.588	0.263	0.198	0.418	0.01
0.562	0.49	0.478	0.633	0.635	0.447	0.716			0.262	0.689	0.294	0.58	0.522	0.454	0.418111	0.727	0.3	0.377
0.384	0.391	0.247	0.448	0.45	0.493	0.856			0.218	0.665	0.294	0.702	0.638	0.52		0.425	0.392	0.458
0.393	0.321	0.354	0.407	0.58	0.754	0.713909			0.032	0.736	0.667	0.953	0.506727	0.541		0.523636	0.411	0.358
0.444	0.401	0.531	0.393	0.425	0.391				0.032	0.744	0.239	0.603		0.466			0.597	0.287917
0.356	0.622	0.36	0.434	0.453	0.655				0.153	0.404	0.343	0.627					0.506077
0.331	0.412	0.61	0.394	0.37	0.517				0.275	0.577	0.381	0.762
0.535	0.28	0.363	0.033	0.515	0.629				0.036	0.607	0.137	0.744
0.135	0.49	0.499	0.398	0.508	0.223				0.349	0.451	0.56	0.523
0.301	0.391	0.504	0.392	0.555	0.492				0.431	0.815	0.557	0.808
0.364	0.448	0.253	0.224	0.492	0.584				0.056	0.539	0.039	0.861
0.372	0.537	0.36	0.455	0.478	0.429				0.297	0.586	0.538	0.799
0.367	0.404	0.499	0.063	0.576	0.375				0.312	0.439	0.156	0.869
0.575	0.448	0.504	0.32	0.568	0.57				0.19	0.539	0.156	0.802
0.339	0.537	0.253	0.186	0.585	0.5				0.501	0.591	0.556	0.771
0.339	0.404	0.377	0.335	0.583	0.311				0.192	0.519	0.47	0.727
0.339	0.165	0.551	0.313	0.454	0.409				0.379	0.804	0.022	0.844
0.339	0.258	0.488	0.32	0.532	0.443				0.399	0.797	0.022	0.701
0.597	0.433	0.347	0.489	0.532	0.319				0.183	0.502	0.165	0.515
0.57	0.311	0.52	0.335	0.565	0.553				0.266	0.84	0.592	0.525
0.469	0.311	0.289	0.313	0.48	0.29				0.266	0.84	0.043	0.612
0.469	0.165	0.152	0.32	0.461	0.722				0.398	0.728	0.121	0.915
0.339	0.258	0.046	0.489	0.688	0.561				0.358	0.553	0.43	0.915
0.373	0.433	0.082	0.178	0.688	0.625				0.26	0.728	0.741	0.661
0.519	0.311	0.152	0.32	0.521	0.757				0.39	0.809	0.538	0.899
0.576	0.311	0.407	0.406	0.494	0.586				0.564	0.77	0.54	0.957
0.561	0.448	0.55	0.422	0.457	0.604				0.162	0.725	0.53	0.867
0.475	0.468	0.597	0.704	0.402	0.933				0.223	0.752	0.454	0.604
0.475	0.571	0.57	0.704	0.55	0.442				0.462	0.661	0.225	0.664
0.475	0.425	0.469	0.429	0.455	0.357				0.23	0.683	0.438	0.965
0.475	0.335	0.469	0.364	0.9	0.493				0.417	0.872	0.534	0.638
0.357	0.335	0.563		0.635	0.309				0.442	0.494	0.242	0.553
0.471	0.448	0.576		0.427	0.553				0.472	0.474	0.72	0.91
0.563	0.537	0.541		0.155	0.624				0.208	0.757	0.609	0.694
0.576	0.404	0.475		0.522	0.37				0.208	0.564	0.087	0.694
0.541	0.188	0.475		0.516	0.512				0.472	0.561	0.087	0.649
0.475	0.06	0.38		0.372	0.308				0.657	0.655	0.579	0.769
0.475				0.535	0.455				0.532	0.654	0.347	0.813
0.317				0.477					0.207	0.674	0.551	0.778
0.188									0.279	0.731	0.338	0.806
									0.34	0.726	0.417	0.741
									0.479	0.866	0.365	0.665

## Sheet: Fig. 6D
First experiment
luciferase	NT	EV/EV	EV/WT	EV/243	EV/1058	EV/1142	US/IFNa	STING/EV	STING/WT	STING/243	STING/1058	STING/1142
	0.0013	0.1903	0.1231	0.1185	0.1522	0.1659	0.2889	0.7908	4.601	6.028	2.852	0.7845
	9.07e-05	0.1844	0.1276	0.1231	0.1623	0.1777	0.2876	0.7722	4.785	6.145	2.771	0.7764
	0	0.1832	0.1146	0.1278	0.1574	0.1864	0.3158	0.7819	4.882	6.222	2.997	0.8102
Mean	0	0.186	0.122	0.123	0.157	0.177	0.297	0.782	4.756	6.131	2.873	0.79
Stdev	0.001	0.004	0.007	0.005	0.005	0.01	0.016	0.009	0.143	0.098	0.114	0.018
	0.0022	0.1745	0.1225	0.1118	0.1421	0.2062	86.02	0.7427	4.886	6.545	2.869	0.9807
	0.0021	0.1578	0.1242	0.1095	0.1507	0.2038	86.61	0.7682	4.994	6.537	2.943	0.9949
	0.0006	0.1644	0.1284	0.1233	0.1571	0.2084	87.55	0.7837	4.833	6.685	3.011	0.9695
Mean	0.002	0.166	0.125	0.115	0.15	0.206	86.728	0.765	4.904	6.589	2.941	0.982
Stdev	0.001	0.008	0.003	0.007	0.008	0.002	0.77	0.021	0.082	0.083	0.071	0.013
Renilla	NT	EV/EV	EV/WT	EV/243	EV/1058	EV/1142	US/IFNa	STING/EV	STING/WT	STING/243	STING/1058	STING/1142
	0.1194	289.9	127.2	81.91	137.3	127.4	350.7	179.3	117	67.98	126.1	96.52
	0.1379	292.8	130.5	80.59	134	132.8	362.6	185.6	121.2	68.26		97.28
	0.1474	300.9	123.5	83.63	146	136.6	368.9	189	121.8	71.04	132.8	102.7
Mean	0.135	294.517	127.078	82.042	139.082	132.247	360.718	184.619	119.983	69.097	129.461	98.845
Stdev	0.014	5.707	3.531	1.524	6.221	4.623	9.216	4.924	2.639	1.691	4.751	3.391
	0.1461	302.7	139.2	83.19	156.8	136.3	404.7	173.8	114.7	74.83	123.4	106.4
	0.1505	307.2	142.1	87.56	157.1	137.5	397.5	165.3	122.8	77.64	129.9	109
	0.1345	310.3	145	90.18	164.5	136.7	406.5	183.1	123.2	77.73	132.4	106
Mean	0.144	306.757	142.102	86.978	159.479	136.854	402.889	174.039	120.205	76.732	128.556	107.131
Stdev	0.008	3.792	2.89	3.53	4.386	0.625	4.755	8.887	4.813	1.648	4.6	1.637
	NT	EV/EV	EV/WT	EV/243	EV/1058	EV/1142	US/IFNa	STING/EV	STING/WT	STING/243	STING/1058	STING/1142
norm Renilla (1)	0.000458107	1	0.431481	0.278563	0.472239	0.449032	1.22478	0.626855	0.407389	0.23461	0.43957	0.335619
norm Renilla (2)	0.000468419	1	0.463241	0.28354	0.519886	0.446134	1.31338	0.567353	0.391858	0.250141	0.419082	0.349238
	NT	EV/EV	EV/WT	EV/243	EV/1058	EV/1142	US/IFNa	STING/EV	STING/WT	STING/243	STING/1058	STING/1142
norm ISRE (1)		0.18598	0.282236	0.441987	0.333074	0.393377	0.242845	1.24694	11.6751	26.1341	6.53653	2.35497
norm ISRE (2)		0.165549	0.269924	0.405069	0.288449	0.461995	66.0343	1.34816	12.5149	26.3406	7.01725	2.81096
	NT	EV/EV	EV/WT	EV/243	EV/1058	EV/1142	US/IFNa	STING/EV	STING/WT	STING/243	STING/1058	STING/1142
norm to EV/EV (1)		1	1.51756	2.37653	1.79091	2.11515	1.30575	6.70469	62.7758	140.521	35.1463	12.6625
norm to EV/EV (2)		1	1.63048	2.44682	1.74237	2.79068	398.88	8.14358	75.5964	159.111	42.3877	16.9796
mean		1	1.57	2.41	1.77	2.45		7.42	69.19	149.82	38.77	14.82
Effect of COPA plasmid addition								1	9.31908	20.1796	5.22175	1.99633
ratio to WT										2.1654	0.560329	0.21422
										fc in paper 2,6
Second experiment
luciferase	NT	EV/EV	EV/WT	EV/243	EV/1058	EV/1142	US/IFNa	STING/EV	STING/WT	STING/243	STING/1058	STING/1142
	0.0038	0.2097	0.1989	0.1753	0.2656	0.2317	0.4924	0.8421	5.625	6.606	3.261	0.4406
	0.0013	0.222	0.2208	0.1866	0.2631	0.2352	0.5251	0.8629	5.846	6.789	3.464	0.4526
	0.0013	0.2064	0.2141	0.1908	0.2681	0.2373	0.5419	0.8656	5.932	6.849	3.437	0.469
Mean	0.002	0.213	0.211	0.184	0.266	0.235	0.52	0.857	5.801	6.748	3.387	0.454
Stdev	0.001	0.008	0.011	0.008	0.002	0.003	0.025	0.013	0.159	0.126	0.11	0.014
	0.0024	0.1907	0.1648	0.1631	0.1831	0.2251	83.24	0.9573	6.376	7.405	3.407	0.4651
	0.0034	0.1966	0.1794	0.1629	0.2004	0.2338	85.21	0.9867	6.29	7.482	3.373	0.4878
	0.0017	0.2111	0.1818	0.1567	0.213	0.2421	87.24	1.006	6.498	7.695	3.644	0.5094
Mean	0.003	0.199	0.175	0.161	0.199	0.234	85.229	0.983	6.388	7.527	3.474	0.487
Stdev	0.001	0.011	0.009	0.004	0.015	0.008	1.997	0.024	0.105	0.15	0.147	0.022
Renilla	NT	EV/EV	EV/WT	EV/243	EV/1058	EV/1142	US/IFNa	STING/EV	STING/WT	STING/243	STING/1058	STING/1142
	0.0936	196.8	126.7	88.08	131.8	92.92	400.3	126.4	100.1	77.69	114	43.51
	0.134	224.6	132.9	95.74	142.6	101.1	448.8	139.7	109.5	79.5	112.4	47.23
	0.127	228.6	139.8	99.14	144.4	105.2	444.5	145.8	113.4	86.61	115.9	50.73
Mean	0.118	216.649	133.139	94.32	139.57	99.725	431.2	137.293	107.681	81.265	114.091	47.155
Stdev	0.022	17.3	6.582	5.668	6.826	6.236	26.88	9.914	6.883	4.716	1.754	3.609
	0.1339	217.2	128.5	86.52	127.6	94.96	470.8	149.1	119	95.86	122.6	48.29
	0.1246	228.2	137.9	90.51	144	97.64	491.6	149.6	124.2	99.41	121.8	52.6
	0.1149	236.2	137.7	93.16	146.7	104.1	517.5	158.9	125.9	101.2	132.7	32.71
Mean	0.124	227.194	134.696	90.065	139.423	98.887	493.298	152.567	123.049	98.828	125.691	44.532
Stdev	0.01	9.544	5.371	3.346	10.33	4.68	23.437	5.512	3.599	2.723	6.049	10.462
	NT	EV/EV	EV/WT	EV/243	EV/1058	EV/1142	US/IFNa	STING/EV	STING/WT	STING/243	STING/1058	STING/1142
norm Renilla (1)	0.000545641	1	0.61454	0.435357	0.644223	0.460308	1.99032	0.633713	0.49703	0.3751	0.526616	0.217655
norm Renilla (2)	0.000547875	1	0.592869	0.396424	0.613675	0.435253	2.17127	0.671528	0.541603	0.434996	0.553231	0.196011
	NT	EV/EV	EV/WT	EV/243	EV/1058	EV/1142	US/IFNa	STING/EV	STING/WT	STING/243	STING/1058	STING/1142
norm ISRE (1)		0.212674	0.343805	0.423126	0.412261	0.509977	0.261162	1.35211	11.6709	17.9894	6.43223	2.08611
norm ISRE (2)		0.199459	0.295756	0.405927	0.324056	0.536803	39.253	1.46422	11.7944	17.304	6.2803	2.48673
	NT	EV/EV	EV/WT	EV/243	EV/1058	EV/1142	US/IFNa	STING/EV	STING/WT	STING/243	STING/1058	STING/1142
norm to EV/EV (1)		1	1.61659	1.98956	1.93847	2.39793	1.228	6.35766	54.8769	84.5869	30.2446	9.80899
norm to EV/EV (2)		1	1.48279	2.03514	1.62468	2.6913	196.797	7.34097	59.1322	86.7547	31.4867	12.4674
mean		1	1.55	2.01	1.78	2.54		6.85	57	85.67	30.87	11.14
Effect of COPA plasmid addition								1	8.32266	12.5079	4.50639	1.62618
ratio to WT										1.50288	0.541459	0.195391
										fc in paper 2,6
		1	1.61659	1.98956	1.93847	2.39793	1.228	6.35766	54.8769	84.5869	30.2446	9.80899
		1	1.48279	2.03514	1.62468	2.6913	196.797	7.34097	59.1322	86.7547	31.4867	12.4674

## Sheet: Fig.6B
Total band volume
First experiment
STING	COPA	pIRF3	tIRF3	pIRF3/tIRF3	Normalized to the average of the Evs
	NT	2409460	2130220	1.13109	0.927109
EV	EV	1991280	1632180	1.22001	1
EV	WT	1900500	1746300	1.0883	0.892041
EV	D243G	2217320	2383700	0.930201	0.762452
EV	C1013S	2210900	1807260	1.22334	1.00273
EV	R1058C	2425840	1889740	1.28369	1.05219
EV	R1142X	2692160	1700600	1.58306	1.29758
STING	-	2378540	1538260	1.54625	1.26741
STING	WT	19166000	1840860	10.4114	8.53388
STING	D243G	23183920	1523780	15.2147	12.471
STING	C1013S	15898060	1932480	8.22677	6.74318
STING	R1058C	9868240	2034640	4.85012	3.97546
STING	R1142X	3953160	1722600	2.29488	1.88103
Second experiment
STING	COPA	pIRF3	tIRF3	pIRF3/tIRF3	Normalized to the average of the Evs
	NT	5511620	16126200	0.34178	0.974262
EV	EV	4372420	12463800	0.35081	1
EV	WT	6795300	15205680	0.446892	1.27389
EV	D243G	6615140	16561080	0.399439	1.13862
EV	C1013S	4196080	10963840	0.38272	1.09096
EV	R1058C	5462280	14687700	0.371895	1.0601
EV	R1142X	3031140	10301900	0.294231	0.838721
STING	-	4087820	13363600	0.305892	0.871961
STING	WT	11038420	14251620	0.774538	2.20786
STING	D243G	10813360	10888640	0.993086	2.83084
STING	C1013S	7341040	12064860	0.608465	1.73446
STING	R1058C	7570540	13926360	0.543612	1.54959
STING	R1142X	6500860	14487160	0.448733	1.27913

## Sheet: Fig.6C
IFIT1
	EV				WT				D243G				C1013S		R1058C			R1142X				WT 2'3'-c-GAMP
EV	1	1	1	1	1.25947	0.938533	0.966658	1.10972	0.922965	1.02467	0.934584	0.94673	1.04877	1.084	0.871284	1.0245	1.10911	0.899315	1.00003	0.984963	1.06718	1.08444	1.07534
STING	2.50469	2.57538	4.19674	1.05194	19.9149	12.8607	19.1054	13.0769	34.4627	27.4768	36.9913	16.274	9.80656	6.76408	9.32198	6.08105	3.08191	2.84088	2.39778	3.64717	1.20282	90.0359	62.449
ISG15	EV				WT				D243G				C1013S		R1058C			R1142X				WT 2'3'-c-GAMP
	1	1	1	1	0.60168	0.837603	0.735414	0.883109	0.923468	0.716708	0.649816	1.01388	0.800093	0.676656	0.784955	0.744711	1.10831	0.828538	0.726535	0.856461	0.938904	0.889641	1.00393
	1.3687	1.33328	1.97888	1.48219	3.16197	3.18037	5.26097	2.04706	6.03493	4.25902	8.52429	3.67048	2.60014	2.07828	2.11801	1.63296	1.12861	1.28455	1.12476	2.27505	1.45983	18.3317	6.11767

[truncated: 11 more sheets: Fig. 6G, Fig.7A, Fig7B, Fig7C, Suppl. Fig. 3A, Supp. Fig 4A-B, Suppl. Fig. 5A, Suppl. Fig. 5B-C, Suppl. Fig. 6B , Suppl. Fig. 7, Suppl. Fig 8]
